# Supplementary material for: Tung Oil Thermal Treatment Improves the Visual Effects of Moso Bamboo Materials
Source: Polymers (Basel). 2022 Mar 20;14(6):1250. doi: 10.3390/polym14061250 (PMC8955884; doi:10.3390/polym14061250)
Supplement: Supplementary file 1 [file polymers-14-01250-s001.zip]

Archive with 1 entries (1 files):
- polymers-1635695-supplementary.pdf
